# Supplementary material for: A Pandemic within Other Pandemics. When a Multiple Infection of a Host Occurs: SARS-CoV-2, HIV and Mycobacterium tuberculosis
Source: Viruses. 2021 May 17;13(5):931. doi: 10.3390/v13050931 (PMC8156167; doi:10.3390/v13050931)
Supplement: Supplementary file 1 [file viruses-13-00931-s001.zip]

Archive with 5 entries (4 files):
- Supplementary files/
- Supplementary files/Supplementary file S1.txt
- Supplementary files/Supplementary file S2.txt
- Supplementary files/Supplementary file S3.txt
- Supplementary files/Supplementary file S4_Case_series.xlsx
