# Supplementary material for: A Pandemic within Other Pandemics. When a Multiple Infection of a Host Occurs: SARS-CoV-2, HIV and Mycobacterium tuberculosis
Source: Viruses. 2021 May 17;13(5):931. doi: 10.3390/v13050931 (PMC8156167; doi:10.3390/v13050931)
Supplement: Supplementary file 1 [file viruses-13-00931-s001.zip › Supplementary files/Supplementary file S1.txt]

>Abdool Karim Q, Abdool Karim SS. COVID-19 affects HIV and tuberculosis care.Science. 2020 Jul 24;369(6502):366-368. doi: 10.1126/science.abd1072. PMID:32703860.

>Adepoju P. Tuberculosis and HIV responses threatened by COVID-19. Lancet HIV.2020 May;7(5):e319-e320. doi: 10.1016/S2352-3018(20)30109-0. Epub 2020 Apr 8.PMID: 32277870; PMCID: PMC7195157.

>Ahmed SAKS, Ajisola M, Azeem K, Bakibinga P, Chen YF, Choudhury NN, FayehunO, Griffiths F, Harris B, Kibe P, Lilford RJ, Omigbodun A, Rizvi N, Sartori J,Smith S, Watson SI, Wilson R, Yeboah G, Aujla N, Azam SI, Diggle PJ, Gill P,Iqbal R, Kabaria C, Kisia L, Kyobutungi C, Madan JJ, Mberu B, Mohamed SF, NazishA, Odubanjo O, Osuh ME, Owoaje E, Oyebode O, Porto de Albuquerque J, Rahman O,Tabani K, Taiwo OJ, Tregonning G, Uthman OA, Yusuf R; Improving Health in SlumsCollaborative. Impact of the societal response to COVID-19 on access tohealthcare for non-COVID-19 health issues in slum communities of Bangladesh,Kenya, Nigeria and Pakistan: results of pre-COVID and COVID-19 lockdownstakeholder engagements. BMJ Glob Health. 2020 Aug;5(8):e003042. doi:10.1136/bmjgh-2020-003042. PMID: 32819917; PMCID: PMC7443197.

>Alagna R, Besozzi G, Codecasa LR, Gori A, Migliori GB, Raviglione M, CirilloDM. Celebrating World Tuberculosis Day at the time of COVID-19. Eur Respir J.2020 Apr 23;55(4):2000650. doi: 10.1183/13993003.00650-2020. PMID: 32241828;PMCID: PMC7113797.

>Alene KA, Wangdi K, Clements ACA. Impact of the COVID-19 Pandemic onTuberculosis Control: An Overview. Trop Med Infect Dis. 2020 Jul 24;5(3):123.doi: 10.3390/tropicalmed5030123. PMID: 32722014; PMCID: PMC7558533.

>Allwood BW, Koegelenberg CF, Irusen E, Lalla U, Davids R, Chothia Y, DavidsR, Prozesky H, Taljaard J, Parker A, Decloedt E, Jordan P, Lahri S, Moosa R,Schrueder N, Du Toit R, Viljoen A, English R, Ayele B, Nyasulu P; COVID-19Research Response Team, Faculty of Medicine and Health Sciences, StellenboschUniversity. Clinical evolution, management and outcomes of patients withCOVID-19 admitted at Tygerberg Hospital, Cape Town, South Africa: a researchprotocol. BMJ Open. 2020 Aug 30;10(8):e039455. doi: 10.1136/bmjopen-2020-039455.PMID: 32868368; PMCID: PMC7462165.

>Amaechi UA, Sodipo BO, Nnaji CA, Owoyemi A, Omitiran K, Okedo-Alex IN,Eboreime E, Ajumobi O. Social approaches to COVID-19 pandemic response:effectiveness and practicality in sub-Saharan Africa. Pan Afr Med J. 2020 Sep2;37(Suppl 1):2. doi: 10.11604/pamj.supp.2020.37.2.25183. PMID: 33294103; PMCID:PMC7704349.

>Amimo F, Lambert B, Magit A. What does the COVID-19 pandemic mean for HIV,tuberculosis, and malaria control? Trop Med Health. 2020 May 13;48:32. doi:10.1186/s41182-020-00219-6. PMID: 32425653; PMCID: PMC7218555.

>Baldassarre A, Giorgi G, Alessio F, Lulli LG, Arcangeli G, Mucci N. Stigmaand Discrimination (SAD) at the Time of the SARS-CoV-2 Pandemic. Int J EnvironRes Public Health. 2020 Aug 31;17(17):6341. doi: 10.3390/ijerph17176341. PMID:32878180; PMCID: PMC7503800.

>Baral S, Rao A, Twahirwa Rwema JO, Lyons C, Cevik M, Kågesten AE, Diouf D,Sohn AH, Phaswana-Mafuya R, Kamarulzaman A, Millett G, Marcus JL, Mishra S.Competing Health Risks Associated with the COVID-19 Pandemic and Response: AScoping Review. medRxiv [Preprint]. 2021 Jan 8:2021.01.07.21249419. doi:10.1101/2021.01.07.21249419. PMID: 33442703; PMCID: PMC7805463.

>Bhatt M, Soneja M, Gupta N. COVID-19 in patients living with humanimmunodeficiency virus (HIV) infection: Challenges and way-forward. Drug DiscovTher. 2020 Dec 30. doi: 10.5582/ddt.2020.03111. Epub ahead of print. PMID:33390569.

>Boffa J, Mhlaba T, Sulis G, Moyo S, Sifumba Z, Pai M, Daftary A. COVID-19and tuberculosis in South Africa: A dangerous combination. S Afr Med J. 2020 Mar27;110(5):341-342. doi: 10.7196/SAMJ.2020.v110i5.14747. PMID: 32657710.

>Boretti A, Banik B, Castelletto S. Use of Ultraviolet Blood IrradiationAgainst Viral Infections. Clin Rev Allergy Immunol. 2020 Oct 7:1–12. doi:10.1007/s12016-020-08811-8. Epub ahead of print. PMID: 33026601; PMCID:PMC7538853.

>Bouaré F, Laghmari M, Etouche FN, Arjdal B, Saidi I, Hajhouji F, Ghannane H,Amro L, Tassi N, Benali SA. Unusual association of COVID-19, pulmonarytuberculosis and human immunodeficiency virus, having progressed favorably undertreatment with chloroquine and rifampin. Pan Afr Med J. 2020 Jul 13;35(Suppl2):110. doi: 10.11604/pamj.supp.2020.35.2.24952. PMID: 33282065; PMCID:PMC7687509.

>Bulled N, Singer M. In the shadow of HIV & TB: A commentary on the COVIDepidemic in South Africa. Glob Public Health. 2020 Aug;15(8):1231-1243. doi:10.1080/17441692.2020.1775275. Epub 2020 Jun 2. PMID: 32486906.

>Camposeragna A. Un altro effetto di CoViD-19: accendere le luci sullasituazione carceraria italiana [Another effect of CoViD-19: turning on thelights on the Italian prison situation.]. Recenti Prog Med. 2020May;111(5):287-289. Italian. doi: 10.1701/3366.33407. PMID: 32448876.

>Chan KY, Xu MS, Ching JC, So TM, Lai ST, Chu CM, Yam LY, Wong AT, Chung PH,Chan VS, Lin CL, Sham PC, Leung GM, Peiris JS, Khoo US. CD209 (DC-SIGN)-336A/G promoter polymorphism and severe acute respiratory syndrome in Hong Kong Chinese. Hum Immunol. 2010 Jul;71(7):702-7. doi: 10.1016/j.humimm.2010.03.006.Epub 2010 May 4. PMID: 20359516; PMCID: PMC7115401.

>Chao YK, Chang SY, Grimm C. Endo-Lysosomal Cation Channels and InfectiousDiseases. Rev Physiol Biochem Pharmacol. 2020 Aug 4. doi: 10.1007/112_2020_31.Epub ahead of print. PMID: 32748124.

>Chen W, Wang Q, Li YQ, Yu HL, Xia YY, Zhang ML, Qin Y, Zhang T, Peng ZB,Zhang RC, Yang XK, Yin WW, An ZJ, Wu D, Yin ZD, Li S, Chen QL, Feng LZ, Li ZJ,Feng ZJ. [Early containment strategies and core measures for prevention andcontrol of novel coronavirus pneumonia in China]. Zhonghua Yu Fang Yi Xue ZaZhi. 2020 Mar 6;54(3):239-244. Chinese. doi:10.3760/cma.j.issn.0253-9624.2020.03.003. PMID: 32064856.

>Chetty T, Daniels BB, Ngandu NK, Goga A. A rapid review of the effectivenessof screening practices at airports, land borders and ports to reduce thetransmission of respiratory infectious diseases such as COVID-19. S Afr Med J.2020 Oct 12;110(11):1105-1109. PMID: 33403987.

>Coker M, Folayan MO, Michelow IC, Oladokun RE, Torbunde N, Sam-Agudu NA.Things must not fall apart: the ripple effects of the COVID-19 pandemic onchildren in sub-Saharan Africa. Pediatr Res. 2020 Sep 24. doi:10.1038/s41390-020-01174-y. Epub ahead of print. PMID: 32971527.

>Coutin G, Bacallao-Gallestey J, Castellanos-Serra L. Cuba's Pedro KouríTropical Medicine Institute:Battling COVID-19 One Study, One Test, One Patientat a Time. MEDICC Rev. 2020 Apr;22(2):40-44. PMID: 32478707.

>Cox V, Wilkinson L, Grimsrud A, Hughes J, Reuter A, Conradie F, Nel J,Boyles T. Critical changes to services for TB patients during the COVID-19pandemic. Int J Tuberc Lung Dis. 2020 May 1;24(5):542-544. doi:10.5588/ijtld.20.0205. PMID: 32398211.

>Dara M, Sotgiu G, Reichler MR, Chiang CY, Chee CBE, Migliori GB. Newdiseases and old threats: lessons from tuberculosis for the COVID-19 response.Int J Tuberc Lung Dis. 2020 May 1;24(5):544-545. doi: 10.5588/ijtld.20.0151.PMID: 32398212.

>Davies MA. HIV and risk of COVID-19 death: a population cohort study fromthe Western Cape Province, South Africa. medRxiv [Preprint]. 2020 Jul3:2020.07.02.20145185. doi: 10.1101/2020.07.02.20145185. PMID: 32637972; PMCID:PMC7340198.

>Diop BZ, Ngom M, Pougué Biyong C, Pougué Biyong JN. The relatively young andrural population may limit the spread and severity of COVID-19 in Africa: amodelling study. BMJ Glob Health. 2020 May;5(5):e002699. doi:10.1136/bmjgh-2020-002699. Erratum in: BMJ Glob Health. 2020 Jul;5(7): PMID:32451367; PMCID: PMC7252974.

>Dolgin E. How COVID unlocked the power of RNA vaccines. Nature. 2021Jan;589(7841):189-191. doi: 10.1038/d41586-021-00019-w. PMID: 33437061.

>Dong Y, Wang L, Burgner DP, Miller JE, Song Y, Ren X, Li Z, Xing Y, Ma J,Sawyer SM, Patton GC. Infectious diseases in children and adolescents in China:analysis of national surveillance data from 2008 to 2017. BMJ. 2020 Apr2;369:m1043. doi: 10.1136/bmj.m1043. PMID: 32241761; PMCID: PMC7114954.

>Enane LA, Christenson JC. Global emerging resistance in pediatric infectionswith TB, HIV, and gram-negative pathogens. Paediatr Int Child Health. 2020 Dec11:1-11. doi: 10.1080/20469047.2020.1853350. Epub ahead of print. PMID:33305992.

>Fatima R, Yaqoob A. In Reply: How TB and COVID-19 compare: an opportunity tointegrate both control programmes. Int J Tuberc Lung Dis. 2020 Nov1;24(11):1227-1228. doi: 10.5588/ijtld.20.0571. PMID: 33172538.

>Gadelha Farias LAB, Gomes Moreira AL, Austregésilo Corrêa E, Landim deOliveira Lima CA, Lopes IMP, de Holanda PEL, Nunes FR, Pires Neto RDJ. CaseReport: Coronavirus Disease and Pulmonary Tuberculosis in Patients with HumanImmunodeficiency Virus: Report of Two Cases. Am J Trop Med Hyg. 2020Oct;103(4):1593-1596. doi: 10.4269/ajtmh.20-0737. PMID: 32815515; PMCID:PMC7543835.

>Giersing BK, Vekemans J, Nava S, Kaslow DC, Moorthy V; WHO ProductDevelopment for Vaccines Advisory Committee. Report from the World HealthOrganization's third Product Development for Vaccines Advisory Committee (PDVAC)meeting, Geneva, 8-10th June 2016. Vaccine. 2019 Nov 28;37(50):7315-7327. doi:10.1016/j.vaccine.2016.10.090. Epub 2017 Mar 3. PMID: 28262332; PMCID:PMC7131228.

>González-Alcaide G, Llorente P, Ramos-Rincón JM. Systematic analysis of thescientific literature on population surveillance. Heliyon. 2020Oct;6(10):e05141. doi: 10.1016/j.heliyon.2020.e05141. Epub 2020 Oct 1. PMID:33029562; PMCID: PMC7528878.

>Gray DM, Davies MA, Githinji L, Levin M, Mapani M, Nowalaza Z, Washaya N,Yassin A, Zampoli M, Zar HJ, Vanker A. COVID-19 and Pediatric Lung Disease: ASouth African Tertiary Center Experience. Front Pediatr. 2021 Jan 20;8:614076.doi: 10.3389/fped.2020.614076. PMID: 33553073; PMCID: PMC7855972.

>Guloyan V, Oganesian B, Baghdasaryan N, Yeh C, Singh M, Guilford F, Ting YS,Venketaraman V. Glutathione Supplementation as an Adjunctive Therapy inCOVID-19. Antioxidants (Basel). 2020 Sep 25;9(10):914. doi:10.3390/antiox9100914. PMID: 32992775; PMCID: PMC7601802.

>Gupta N, Bhatnagar T, Rade K, Murhekar M, Gangakhedkar RR, Nagar A; ICMRCOVID Team. Strategic planning to augment the testing capacity for COVID-19 inIndia. Indian J Med Res. 2020 Feb & Mar;151(2 & 3):210-215. doi:10.4103/ijmr.IJMR_1166_20. PMID: 32362646; PMCID: PMC7366548.

>Hashemian SR, Aliannejad R, Zarrabi M, Soleimani M, Vosough M, Hosseini SE,Hossieni H, Keshel SH, Naderpour Z, Hajizadeh-Saffar E, Shajareh E, Jamaati H,Soufi-Zomorrod M, Khavandgar N, Alemi H, Karimi A, Pak N, Rouzbahani NH, NouriM, Sorouri M, Kashani L, Madani H, Aghdami N, Vasei M, Baharvand H. Mesenchymalstem cells derived from perinatal tissues for treatment of critically illCOVID-19-induced ARDS patients: a case series. Stem Cell Res Ther. 2021 Jan29;12(1):91. doi: 10.1186/s13287-021-02165-4. PMID: 33514427; PMCID: PMC7844804.

>Hassan Z, Hashim MJ, Khan G. Population risk factors for COVID-19 deaths inNigeria at sub-national level. Pan Afr Med J. 2020 Aug 4;35(Suppl 2):131. doi:10.11604/pamj.supp.2020.35.131.25258. PMID: 33193946; PMCID: PMC7608767.

>Head MG, Brown RJ, Newell ML, Scott JAG, Batchelor J, Atun R. The allocation of USdollar;105 billion in global funding from G20 countries for infectious disease research between 2000 and 2017: a content analysis of investments. Lancet Glob Health. 2020 Oct;8(10):e1295-e1304. doi:10.1016/S2214-109X(20)30357-0. PMID: 32971052; PMCID: PMC7505652.

>Hogan AB, Jewell BL, Sherrard-Smith E, Vesga JF, Watson OJ, Whittaker C,Hamlet A, Smith JA, Winskill P, Verity R, Baguelin M, Lees JA, Whittles LK,Ainslie KEC, Bhatt S, Boonyasiri A, Brazeau NF, Cattarino L, Cooper LV, CouplandH, Cuomo-Dannenburg G, Dighe A, Djaafara BA, Donnelly CA, Eaton JW, van ElslandSL, FitzJohn RG, Fu H, Gaythorpe KAM, Green W, Haw DJ, Hayes S, Hinsley W, ImaiN, Laydon DJ, Mangal TD, Mellan TA, Mishra S, Nedjati-Gilani G, Parag KV,Thompson HA, Unwin HJT, Vollmer MAC, Walters CE, Wang H, Wang Y, Xi X, FergusonNM, Okell LC, Churcher TS, Arinaminpathy N, Ghani AC, Walker PGT, Hallett TB.Potential impact of the COVID-19 pandemic on HIV, tuberculosis, and malaria inlow-income and middle-income countries: a modelling study. Lancet Glob Health.2020 Sep;8(9):e1132-e1141. doi: 10.1016/S2214-109X(20)30288-6. Epub 2020 Jul 13.Erratum in: Lancet Glob Health. 2021 Jan;9(1):e23. PMID: 32673577; PMCID:PMC7357988.

>How to stop COVID-19 fuelling a resurgence of AIDS, malaria and tuberculosis.Nature. 2020 Aug;584(7820):169. doi: 10.1038/d41586-020-02334-0. PMID: 32788740.

>Inzaule SC, Tessema SK, Kebede Y, Ogwell Ouma AE, Nkengasong JN. Genomic-informed pathogen surveillance in Africa: opportunities and challenges. LancetInfect Dis. 2021 Feb 12:S1473-3099(20)30939-7. doi:10.1016/S1473-3099(20)30939-7. Epub ahead of print. PMID: 33587898.

>Jenner AL, Aogo RA, Davis CL, Smith AM, Craig M. Leveraging ComputationalModeling to Understand Infectious Diseases. Curr Pathobiol Rep. 2020 Sep24:1-13. doi: 10.1007/s40139-020-00213-x. Epub ahead of print. PMID: 32989410;PMCID: PMC7511257.

>Jiang C, Chen Q, Xie M. Smoking increases the risk of infectious diseases: Anarrative review. Tob Induc Dis. 2020 Jul 14;18:60. doi: 10.18332/tid/123845.PMID: 32765200; PMCID: PMC7398598.

>Johnson SB. Advancing Global Health Equity in the COVID-19 Response: BeyondSolidarity. J Bioeth Inq. 2020 Dec;17(4):703-707. doi:10.1007/s11673-020-10008-9. Epub 2020 Aug 25. PMID: 32840837; PMCID: PMC7445720.

>Junqueira-Kipnis AP, Dos Anjos LRB, Barbosa LCS, da Costa AC, Borges KCM,Cardoso ADRO, Ribeiro KM, Rosa SBA, Souza CC, das Neves RC, Saraiva G, da SilvaSM, Silveira EA, Rabahi MF, Conte MB, Kipnis A. BCG revaccination of healthworkers in Brazil to improve innate immune responses against COVID-19: A structured summary of a study protocol for a randomised controlled trial.Trials. 2020 Oct 26;21(1):881. doi: 10.1186/s13063-020-04822-0. Erratum in:Trials. 2020 Nov 24;21(1):967. PMID: 33106170; PMCID: PMC7586662.

>Karmarkar E, Blanco I, Amornkul P, DuBois A, Deng X, Moonan PK, RubensteinBL, Miller DA, Kennedy I, Yu J, Dauterman J, Ongpin M, Hathaway W, Hoo L,Trammell S, Ememu E, Yu G, Khwaja Z, Lu W, Talai N, Jain S, Louie J, Philip S,Federman S, Masinde G, Wadford DA, Bobba N, Stoltey J, Smith A, Epson E, Chiu C,Bennett A, Vasquez AM, Williams T. Timely Intervention and Control of a NovelCoronavirus (COVID-19) Outbreak at a Large Skilled Nursing Facility - SanFrancisco, California, 2020. Infect Control Hosp Epidemiol. 2020 Dec 14:1-20.doi: 10.1017/ice.2020.1375. Epub ahead of print. PMID: 33308357.

>Kay AW, Ness TE, Martinez L, Mandalakas AM. It Ain't Over Till It's Over:The Triple Threat of COVID-19, TB, and HIV. Am J Trop Med Hyg. 2020Oct;103(4):1348-1349. doi: 10.4269/ajtmh.20-1089. PMID: 32876009; PMCID:PMC7543805.

>Keene C, Mohr-Holland E, Cassidy T, Scott V, Nelson A, Furin J, Triviño-Duran L. How COVID-19 could benefit tuberculosis and HIV services in SouthAfrica. Lancet Respir Med. 2020 Sep;8(9):844-846. doi:10.1016/S2213-2600(20)30311-8. Epub 2020 Aug 3. PMID: 32758439; PMCID:PMC7398675.

>Khan MS, Rego S, Rajal JB, Bond V, Fatima RK, Isani AK, Sutherland J,Kranzer K. Mitigating the impact of COVID-19 on tuberculosis and HIV services: Across-sectional survey of 669 health professionals in 64 low and middle-incomecountries. PLoS One. 2021 Feb 2;16(2):e0244936. doi:10.1371/journal.pone.0244936. PMID: 33529206; PMCID: PMC7853462.

>Khayat M, Fan H, Vali Y. COVID-19 promoting the development of activetuberculosis in a patient with latent tuberculosis infection: A case report.Respir Med Case Rep. 2021;32:101344. doi: 10.1016/j.rmcr.2021.101344. Epub 2021Jan 20. PMID: 33495728; PMCID: PMC7816563.

>Lategan LG, Erasmus S, Zietsman M, Cilliers EJ, Wolf M, Springer CA. Riskinghealth for rental housing: Reviewing service access in the informal backyardrental sector. Jamba. 2020 Oct 26;12(1):947. doi: 10.4102/jamba.v12i1.947. PMID:33240466; PMCID: PMC7669995.

>Lebina L, Dube M, Hlongwane K, Brahmbatt H, Lala SG, Reubenson G, MartinsonN. Trends in paediatric tuberculosis diagnoses in two South African hospitalsearly in the COVID-19 pandemic. S Afr Med J. 2020 Nov 2;110(12):1149-1150. doi:10.7196/SAMJ.2020.v110i12.15386. PMID: 33403952.

>Li HY, Jia WN, Li XY, Zhang L, Liu C, Wu J. Advances in detection ofinfectious agents by aptamer-based technologies. Emerg Microbes Infect. 2020Dec;9(1):1671-1681. doi: 10.1080/22221751.2020.1792352. PMID: 32623963; PMCID:PMC7473197.

>Loveday M, Cox H, Evans D, Furin J, Ndjeka N, Osman M, Naidoo For TheNational Tb Think Tank 'Optimising Tb Treatment Outcomes' Task Team K.Opportunities from a new disease for an old threat: Extending COVID-19 effortsto address tuberculosis in South Africa. S Afr Med J. 2020 Nov5;110(12):1160-1167. doi: 10.7196/SAMJ.2020.v110i12.15126. PMID: 33403958.

>Madhi SA, Gray GE, Ismail N, Izu A, Mendelson M, Cassim N, Stevens W, VenterF. COVID-19 lockdowns in low- and middle-income countries: Success againstCOVID-19 at the price of greater costs. S Afr Med J. 2020 Jun 19;110(8):724-726.PMID: 32880296.

>Madsen AMR, Schaltz-Buchholzer F, Benfield T, Bjerregaard-Andersen M,Dalgaard LS, Dam C, Ditlev SB, Faizi G, Johansen IS, Kofoed PE, Kristensen GS,Loekkegaard ECL, Mogensen CB, Mohamed L, Ostenfeld A, Oedegaard ES, SoerensenMK, Wejse C, Jensen AKG, Nielsen S, Krause TG, Netea MG, Aaby P, Benn CS. UsingBCG vaccine to enhance non-specific protection of health care workers during theCOVID-19 pandemic: A structured summary of a study protocol for a randomisedcontrolled trial in Denmark. Trials. 2020 Sep 17;21(1):799. doi:10.1186/s13063-020-04714-3. PMID: 32943115; PMCID: PMC7495402.

>Magro P, Formenti B, Marchese V, Gulletta M, Tomasoni LR, Caligaris S,Castelli F, Matteelli A. Impact of the SARS-CoV-2 epidemic on tuberculosistreatment outcome in Northern Italy. Eur Respir J. 2020 Oct 1;56(4):2002665.doi: 10.1183/13993003.02665-2020. PMID: 32703780; PMCID: PMC7377210.

>Mahomed S. COVID-19. The role of artificial intelligence in empowering thehealthcare sector and enhancing social distancing measures during a pandemic. SAfr Med J. 2020 Jun 3;110(7):610-612. PMID: 32880332.

>Marbaniang I, Sangle S, Nimkar S, Zarekar K, Salvi S, Chavan A, Gupta A,Suryavanshi N, Mave V. The burden of anxiety among people living with HIV duringthe COVID-19 pandemic in Pune, India. BMC Public Health. 2020 Oct 23;20(1):1598.doi: 10.1186/s12889-020-09656-8. PMID: 33097028; PMCID: PMC7582417.

>Margolin E, Burgers WA, Sturrock ED, Mendelson M, Chapman R, Douglass N,Williamson AL, Rybicki EP. Prospects for SARS-CoV-2 diagnostics, therapeuticsand vaccines in Africa. Nat Rev Microbiol. 2020 Sep 10:1–15. doi:10.1038/s41579-020-00441-3. Epub ahead of print. PMID: 32913297; PMCID:PMC7481764.

>Mash RJ, Presence-Vollenhoven M, Adeniji A, Christoffels R, Doubell K,Eksteen L, Hendrikse A, Hutton L, Jenkins L, Kapp P, Lombard A, Marais H,Rossouw L, Stuve K, Ugoagwu A, Williams B. Evaluation of patientcharacteristics, management and outcomes for COVID-19 at district hospitals inthe Western Cape, South Africa: descriptive observational study. BMJ Open. 2021Jan 26;11(1):e047016. doi: 10.1136/bmjopen-2020-047016. PMID: 33500292; PMCID:PMC7839306.

>Mejia R, Hotez P, Bottazzi ME. Global COVID-19 Efforts as the Platform toAchieving the Sustainable Development Goals. Curr Trop Med Rep. 2020 Aug 20:1-5.doi: 10.1007/s40475-020-00209-y. Epub ahead of print. PMID: 32844081; PMCID:PMC7440684.

>Mitsuya H. Fight against COVID-19 but avoid disruption of services for othercommunicable diseases (CDs) and noncommunicable diseases (NCDs). Glob HealthMed. 2020 Dec 31;2(6):343-345. doi: 10.35772/ghm.2020.01111. PMID: 33409412;PMCID: PMC7780288.

>Morabia A. Pandemics and methodological developments in epidemiologyhistory. J Clin Epidemiol. 2020 Sep;125:164-169. doi:10.1016/j.jclinepi.2020.06.008. Epub 2020 Jun 12. PMID: 32540385; PMCID:PMC7291979.

>Mukwenha S, Dzinamarira T, Mugurungi O, Musuka G. Maintaining robust HIV andtuberculosis services in the COVID-19 era: A public health dilemma in Zimbabwe.Int J Infect Dis. 2020 Nov;100:394-395. doi: 10.1016/j.ijid.2020.09.1425. Epub2020 Sep 24. PMID: 32979586; PMCID: PMC7513822.

>Murhekar MV, Bhatnagar T, Selvaraju S, Rade K, Saravanakumar V, VivianThangaraj JW, Kumar MS, Shah N, Sabarinathan R, Turuk A, Anand PK, Asthana S,Balachandar R, Bangar SD, Bansal AK, Bhat J, Chakraborty D, Rangaraju C, ChopraV, Das D, Deb AK, Devi KR, Dwivedi GR, Salim Khan SM, Haq I, Kumar MS, LaxmaiahA, Madhuka, Mahapatra A, Mitra A, Nirmala AR, Pagdhune A, Qurieshi MA, RamaraoT, Sahay S, Sharma YK, Shrinivasa MB, Shukla VK, Singh PK, Viramgami A, WilsonVC, Yadav R, Girish Kumar CP, Luke HE, Ranganathan UD, Babu S, Sekar K, YadavPD, Sapkal GN, Das A, Das P, Dutta S, Hemalatha R, Kumar A, Narain K,Narasimhaiah S, Panda S, Pati S, Patil S, Sarkar K, Singh S, Kant R, Tripathy S,Toteja GS, Babu GR, Kant S, Muliyil JP, Pandey RM, Sarkar S, Singh SK, Zodpey S,Gangakhedkar RR, S Reddy DC, Bhargava B. Prevalence of SARS-CoV-2 infection inIndia: Findings from the national serosurvey, May-June 2020. Indian J Med Res.2020 Jul & Aug;152(1 & 2):48-60. doi: 10.4103/ijmr.IJMR_3290_20. PMID: 32952144;PMCID: PMC7853249.

>Murhekar MV, Bhatnagar T, Selvaraju S, Saravanakumar V, Thangaraj JWV, ShahN, Kumar MS, Rade K, Sabarinathan R, Asthana S, Balachandar R, Bangar SD, BansalAK, Bhat J, Chopra V, Das D, Deb AK, Devi KR, Dwivedi GR, Khan SMS, Kumar CPG,Kumar MS, Laxmaiah A, Madhukar M, Mahapatra A, Mohanty SS, Rangaraju C, Turuk A,Baradwaj DK, Chahal AS, Debnath F, Haq I, Kalliath A, Kanungo S, Kshatri JS,Lakshmi GGJN, Mitra A, Nirmala AR, Prasad GV, Qurieshi MA, Sahay S, Sangwan RK,Sekar K, Shukla VK, Singh PK, Singh P, Singh R, Varma DS, Viramgami A, Panda S,Reddy DCS, Bhargava B; ICMR Serosurveillance Group. SARS-CoV-2 antibody seroprevalence in India, August-September, 2020: findings from the second nationwide household serosurvey. Lancet Glob Health. 2021 Jan 27;S2214-109X(20)30544-1. doi: 10.1016/S2214-109X(20)30544-1. PMID: 33515512.

>Nachega JB, Grimwood A, Mahomed H, Fatti G, Preiser W, Kallay O, Mbala PK,Muyembe JT, Rwagasore E, Nsanzimana S, Ngamije D, Condo J, Sidat M, NoormahomedEV, Reid M, Lukeni B, Suleman F, Mteta A, Zumla A. From Easing Lockdowns toScaling Up Community-based Coronavirus Disease 2019 Screening, Testing, andContact Tracing in Africa-Shared Approaches, Innovations, and Challenges toMinimize Morbidity and Mortality. Clin Infect Dis. 2021 Jan 27;72(2):327-331.doi: 10.1093/cid/ciaa695. PMID: 33501963; PMCID: PMC7314180.

>Nachega JB, Sam-Agudu NA, Budhram S, Taha TE, Vannevel V, Somapillay P,Ishoso DK, Tshiasuma Pipo M, Bongo-Pasi Nswe C, Ditekemena J, Ayele BT,Machekano RN, Gachuno OW, Kinuthia J, Mwongeli N, Sekikubo M, Musoke P, AgbenoEK, Umar LW, Ntakwinja M, Mukwege DM, Smith ER, Mills EJ, Otshudiema JO, Mbala-Kingebeni P, Kayembe JN, Mavungu Landu DJ, Muyembe Tamfum JJ, Zumla A,Langenegger EJ, Mofenson LM, For The AFREhealth Covid-Research CollaborationWorking Group. Effect of SARS-CoV-2 Infection in Pregnancy on Maternal andNeonatal Outcomes in Africa: An AFREhealth Call for Evidence throughMulticountry Research Collaboration. Am J Trop Med Hyg. 2020 Dec 28. doi:10.4269/ajtmh.20-1553. Epub ahead of print. PMID: 33372651.

>Naidoo RN, Jeebhay MF. COVID-19: a new burden of respiratory disease among South African miners? Curr Opin Pulm Med. 2021 Mar 1;27(2):79-87. doi:10.1097/MCP.0000000000000759. PMID: 33417344.

>Nargesi S, Bongomin F, Hedayati MT. The impact of COVID-19 pandemic on AIDS-related mycoses and fungal neglected tropical diseases: Why should we worry?PLoS Negl Trop Dis. 2021 Feb 9;15(2):e0009092. doi:10.1371/journal.pntd.0009092. PMID: 33561159.

>Nordling L. Tested by HIV and TB, South Africa confronts new pandemic.Science. 2020 Apr 10;368(6487):117. doi: 10.1126/science.368.6487.117. PMID:32273445.

>Odume B, Falokun V, Chukwuogo O, Ogbudebe C, Useni S, Nwokoye N, Aniwada E,Olusola Faleye B, Okekearu I, Nongo D, Odusote T, Lawanson A. Impact of COVID-19on TB active case finding in Nigeria. Public Health Action. 2020 Dec21;10(4):157-162. doi: 10.5588/pha.20.0037. PMID: 33437681; PMCID: PMC7790486.

>Ong CWM, Migliori GB, Raviglione M, MacGregor-Skinner G, Sotgiu G, AlffenaarJW, Tiberi S, Adlhoch C, Alonzi T, Archuleta S, Brusin S, Cambau E, CapobianchiMR, Castilletti C, Centis R, Cirillo DM, D'Ambrosio L, Delogu G, Esposito SMR,Figueroa J, Friedland JS, Ho BCH, Ippolito G, Jankovic M, Kim HY, Rosales KlintzS, Ködmön C, Lalle E, Leo YS, Leung CC, Märtson AG, Melazzini MG, Najafi Fard S,Penttinen P, Petrone L, Petruccioli E, Pontali E, Saderi L, Santin M, SpanevelloA, van Crevel R, van der Werf MJ, Visca D, Viveiros M, Zellweger JP, Zumla A,Goletti D. Epidemic and pandemic viral infections: impact on tuberculosis andthe lung: A consensus by the World Association for Infectious Diseases andImmunological Disorders (WAidid), Global Tuberculosis Network (GTN), and membersof the European Society of Clinical Microbiology and Infectious Diseases StudyGroup for Mycobacterial Infections (ESGMYC). Eur Respir J. 2020 Oct1;56(4):2001727. doi: 10.1183/13993003.01727-2020. PMID: 32586885; PMCID:PMC7527651.

>Ongole JJ, Rossouw TM, Fourie PB, Stoltz AC, Hugo J, Marcus TS. Sustainingessential healthcare in Africa during the COVID-19 pandemic. Int J Tuberc LungDis. 2020 Jun 1;24(6):643-645. doi: 10.5588/ijtld.20.0214. PMID: 32553005.

>Parker A, Koegelenberg CFN, Moolla MS, Louw EH, Mowlana A, Nortjé A, AhmedR, Brittain N, Lalla U, Allwood BW, Prozesky H, Schrueder N, Taljaard JJ. HighHIV prevalence in an early cohort of hospital admissions with COVID-19 in CapeTown, South Africa. S Afr Med J. 2020 Aug 21;110(10):982-987. doi:10.7196/SAMJ.2020.v110i10.15067. PMID: 33205724.

>Petersen E, Wasserman S, Lee SS, Go U, Holmes AH, Al-Abri S, McLellan S,Blumberg L, Tambyah P. COVID-19-We urgently need to start developing an exitstrategy. Int J Infect Dis. 2020 Jul;96:233-239. doi:10.1016/j.ijid.2020.04.035. Epub 2020 Apr 29. PMID: 32360552; PMCID: PMC7188647.

>Picchio CA, Valencia J, Doran J, Swan T, Pastor M, Martró E, Colom J,Lazarus JV. The impact of the COVID-19 pandemic on harm reduction services inSpain. Harm Reduct J. 2020 Nov 4;17(1):87. doi: 10.1186/s12954-020-00432-w.PMID: 33143699; PMCID: PMC7609370.

>Pillay-van Wyk V, Bradshaw D, Groenewald P, Seocharan I, Manda S, RoomaneyRA, Awotiwon O, Nkwenika T, Gray G, Buthelezi SS, Mkhize ZL. COVID deaths inSouth Africa: 99 days since South Africa's first death. S Afr Med J. 2020 Oct1;110(11):1093-1099. PMID: 33403985.

>Poustchi H, Darvishian M, Mohammadi Z, Shayanrad A, Delavari A,Bahadorimonfared A, Eslami S, Javanmard SH, Shakiba E, Somi MH, Emami A, Saki N,Hormati A, Ansari-Moghaddam A, Saeedi M, Ghasemi-Kebria F, Mohebbi I, Mansour-Ghanaei F, Karami M, Sharifi H, Pourfarzi F, Veisi N, Ghadimi R, Eghtesad S,Niavarani A, Ali Asgari A, Sadeghi A, Sorouri M, Anushiravani A, Amani M, KavehS, Feizesani A, Tabarsi P, Keyvani H, Markarian M, Shafighian F, Sima A, SadjadiA, Radmard AR, Mokdad AH, Sharafkhah M, Malekzadeh R. SARS-CoV-2 antibodyseroprevalence in the general population and high-risk occupational groupsacross 18 cities in Iran: a population-based cross-sectional study. LancetInfect Dis. 2020 Dec 15:S1473-3099(20)30858-6. doi:10.1016/S1473-3099(20)30858-6. Epub ahead of print. PMID: 33338441; PMCID:PMC7833828.

>Pujari S, Gugale P, Shah D, Patel D, Gaikwad S, Desouza C, Atre A. Pulmonarytuberculosis masquerading as coronavirus disease 2019 in an HIV-infectedindividual with advanced immune suppression. AIDS. 2020 Dec 1;34(15):2165-2168.doi: 10.1097/QAD.0000000000002676. PMID: 32910070.

>Ramadan HK, Mahmoud MA, Aburahma MZ, Elkhawaga AA, El-Mokhtar MA, Sayed IM,Hosni A, Hassany SM, Medhat MA. Predictors of Severity and Co-InfectionResistance Profile in COVID-19 Patients: First Report from Upper Egypt. InfectDrug Resist. 2020 Oct 5;13:3409-3422. doi: 10.2147/IDR.S272605. PMID: 33116660;PMCID: PMC7547142.

>Rivas N, Espinoza M, Loban A, Luque O, Jurado J, Henry-Hurtado N, GoodridgeA. Case Report: COVID-19 Recovery from Triple Infection with Mycobacterium tuberculosis, HIV, and SARS-CoV-2. Am J Trop Med Hyg. 2020Oct;103(4):1597-1599. doi: 10.4269/ajtmh.20-0756. PMID: 32815513; PMCID:PMC7543815.

>Rossouw TM, Boswell MT, Nienaber AG, Moodley K. Comorbidity in context: Part1. Medical considerations around HIV and tuberculosis during the COVID-19pandemic in South Africa. S Afr Med J. 2020 Jun 17;110(7):621-624. PMID:32880335.

>Rossouw TM, Nienaber AG, Boswell MT, Moodley K. Comorbidity in context: Part2. Ethicolegal considerations around HIV and tuberculosis during the COVID-19pandemic in South Africa. S Afr Med J. 2020 Jun 17;110(7):625-628. PMID:32880336.

>Safari S, Salimi A, Zali A, Jahangirifard A, Bastanhagh E, Aminnejad R,Dabbagh A, Lotfi AH, Saeidi M. Extracorporeal Hemoperfusion as a PotentialTherapeutic Option for Severe COVID-19 patients; a Narrative Review. Arch AcadEmerg Med. 2020 Aug 22;8(1):e67. PMID: 33134963; PMCID: PMC7587998.

>Sam-Agudu NA, Rabie H, Pipo MT, Byamungu LN, Masekela R, van der Zalm MM,Redfern A, Dramowski A, Mukalay A, Gachuno OW, Mongweli N, Kinuthia J, IshosoDK, Amoako E, Agyare E, Agbeno EK, Jibril AM, Abdullahi AM, Amadi O, Umar UM,Ayele BT, Machekano RN, Nyasulu PS, Hermans MP, Otshudiema JO, Bongo-Pasi NsweC, Kayembe JN, Mbala-Kingebeni P, Muyembe-Tamfum JJ, Aanyu HT, Musoke P, FowlerMG, Sewankambo N, Suleman F, Adejumo P, Tsegaye A, Mteta A, Noormahomed EV,Deckelbaum RJ, Zumla A, Mavungu Landu DJ, Tshilolo L, Zigabe S, Goga A, MillsEJ, Umar LW, Kruger M, Mofenson LM, Nachega JB; for investigators in theAFREhealth COVID-19 Research Collaboration on Children and Adolescents. TheCritical Need for Pooled Data on COVID-19 in African Children: An AFREhealthCall for Action through Multi-Country Research Collaboration. Clin Infect Dis.2021 Feb 13:ciab142. doi: 10.1093/cid/ciab142. Epub ahead of print. PMID:33580256.

>Sands P. HIV, tuberculosis, and malaria: how can the impact of COVID-19 beminimised? Lancet Glob Health. 2020 Sep;8(9):e1102-e1103. doi:10.1016/S2214-109X(20)30317-X. Epub 2020 Jul 13. PMID: 32673576; PMCID:PMC7357983.

>Sandy C, Takarinda KC, Timire C, Mutunzi H, Dube M, Dlodlo RA, Harries AD.Preparing national tuberculosis control programmes for COVID-19. Int J TubercLung Dis. 2020 Jun 1;24(6):634-636. doi: 10.5588/ijtld.20.0200. PMID: 32553013.

>Sarkar S, Khanna P, Singh AK. Impact of COVID-19 in patients with concurrentco-infections: A systematic review and meta-analyses. J Med Virol. 2020 Dec 17.doi: 10.1002/jmv.26740. Epub ahead of print. PMID: 33331656.

>Schultz J, Hyson P, Chastain DB, Gharamti AA, Franco-Paredes C, Henao-Martínez AF. COVID-19 epidemic in the US-A gateway to screen for tuberculosis,HIV, viral hepatitides, Chagas disease, and other neglected tropical diseasesamong Hispanics. PLoS Negl Trop Dis. 2020 Dec 18;14(12):e0008953. doi:10.1371/journal.pntd.0008953. PMID: 33338043; PMCID: PMC7748128.

>Shah VK, Firmal P, Alam A, Ganguly D, Chattopadhyay S. Overview of ImmuneResponse During SARS-CoV-2 Infection: Lessons From the Past. Front Immunol. 2020Aug 7;11:1949. doi: 10.3389/fimmu.2020.01949. PMID: 32849654; PMCID: PMC7426442.

>Siedner MJ, Harling G, Derache A, Smit T, Khoza T, Gunda R, Mngomezulu T,Gareta D, Majozi N, Ehlers E, Dreyer J, Nxumalo S, Dayi N, Ording-Jesperson G,Ngwenya N, Wong E, Iwuji C, Shahmanesh M, Seeley J, De Oliveira T, Ndung'u T,Hanekom W, Herbst K. Protocol: Leveraging a demographic and health surveillancesystem for Covid-19 Surveillance in rural KwaZulu-Natal. Wellcome Open Res. 2020Aug 25;5:109. doi: 10.12688/wellcomeopenres.15949.2. PMID: 32802963; PMCID:PMC7424917.

>Smith CB, Battin MP, Jacobson JA, Francis LP, Botkin JR, Asplund EP, DomekGJ, Hawkins B. Are there characteristics of infectious diseases that raisespecial ethical issues? Dev World Bioeth. 2004 May;4(1):1-16. doi:10.1111/j.1471-8731.2004.00064.x. PMID: 15086371.

>Tamuzi JL, Ayele BT, Shumba CS, Adetokunboh OO, Uwimana-Nicol J, Haile ZT,Inugu J, Nyasulu PS. Implications of COVID-19 in high burden countries forHIV/TB: A systematic review of evidence. BMC Infect Dis. 2020 Oct 9;20(1):744.doi: 10.1186/s12879-020-05450-4. PMID: 33036570; PMCID: PMC7545798.

>Tian D, Yu Y, Wang Y, Zheng T. Comparison of trends in the quantity andvariety of Science Citation Index (SCI) literature on human pathogens betweenChina and the United States. Scientometrics. 2012;93(3):1019-1027. doi:10.1007/s11192-012-0772-z. Epub 2012 May 16. PMID: 32214557; PMCID: PMC7088817.

>Togun T, Kampmann B, Stoker NG, Lipman M. Anticipating the impact of the COVID-19 pandemic on TB patients and TB control programmes. Ann Clin MicrobiolAntimicrob. 2020 May 23;19(1):21. doi: 10.1186/s12941-020-00363-1. PMID:32446305; PMCID: PMC7245173.

>Tola HH. Risk communication during novel corona-virus disease 2019 pandemicin low health service coverage setup: The case of Ethiopia. J Educ HealthPromot. 2020 Jun 30;9:143. doi: 10.4103/jehp.jehp_346_20. PMID: 32766328; PMCID:PMC7377153.

>Tom J. Infection Control in Dental Anesthesiology: A Time for PreliminaryReconsideration of Current Practices. Anesth Prog. 2020 Jun 1;67(2):109-120.doi: 10.2344/anpr-67-02-12. PMID: 32633770; PMCID: PMC7342805.

>van der Zalm MM, Lishman J, Verhagen LM, Redfern A, Smit L, Barday M, RuttensD, da Costa A, van Jaarsveld S, Itana J, Schrueder N, Van Schalkwyk M, Parker N,Appel I, Fourie B, Claassen M, Workman JJ, Goussard P, Van Zyl G, Rabie H.Clinical experience with SARS CoV-2 related illness in children - hospitalexperience in Cape Town, South Africa. Clin Infect Dis. 2020 Nov 10:ciaa1666.doi: 10.1093/cid/ciaa1666. Epub ahead of print. PMID: 33170927; PMCID:PMC7717210.

>Wiegand SB, Safaee Fakhr B, Carroll RW, Zapol WM, Kacmarek RM, Berra L.Rescue Treatment With High-Dose Gaseous Nitric Oxide in Spontaneously BreathingPatients With Severe Coronavirus Disease 2019. Crit Care Explor. 2020 Nov16;2(11):e0277. doi: 10.1097/CCE.0000000000000277. PMID: 33225304; PMCID:PMC7671879.

>Yadav SR, Kumar R, Gupta N, Ish P, Chakrabarti S, Kumar A. COVID-19:Avoiding a second tragedy in a tuberculosis burdened country. Monaldi Arch ChestDis. 2020 May 21;90(2). doi: 10.4081/monaldi.2020.1338. PMID: 32447950.

>Ye Q, Wang H, Xia X, Zhou C, Liu Z, Xia ZE, Zhang Z, Zhao Y, Yehenala J,Wang S, Zhou G, Hu K, Wu B, Wu CT, Wang S, He Y. Safety and efficacy assessmentof allogeneic human dental pulp stem cells to treat patients with severeCOVID.

>Ziegler CGK, Allon SJ, Nyquist SK, Mbano IM, Miao VN, Tzouanas CN, Cao Y,Yousif AS, Bals J, Hauser BM, Feldman J, Muus C, Wadsworth MH 2nd, Kazer SW,Hughes TK, Doran B, Gatter GJ, Vukovic M, Taliaferro F, Mead BE, Guo Z, Wang JP,Gras D, Plaisant M, Ansari M, Angelidis I, Adler H, Sucre JMS, Taylor CJ, Lin B,Waghray A, Mitsialis V, Dwyer DF, Buchheit KM, Boyce JA, Barrett NA, Laidlaw TM,Carroll SL, Colonna L, Tkachev V, Peterson CW, Yu A, Zheng HB, Gideon HP,Winchell CG, Lin PL, Bingle CD, Snapper SB, Kropski JA, Theis FJ, Schiller HB,Zaragosi LE, Barbry P, Leslie A, Kiem HP, Flynn JL, Fortune SM, Berger B,Finberg RW, Kean LS, Garber M, Schmidt AG, Lingwood D, Shalek AK, Ordovas-Montanes J; HCA Lung Biological Network. Electronic address: lung-network@humancellatlas.org; HCA Lung Biological Network. SARS-CoV-2 ReceptorACE2 Is an Interferon-Stimulated Gene in Human Airway Epithelial Cells and IsDetected in Specific Cell Subsets across Tissues. Cell. 2020 May28;181(5):1016-1035.e19. doi: 10.1016/j.cell.2020.04.035. Epub 2020 Apr 27.PMID: 32413319; PMCID: PMC7252096.
