# Supplementary material for: A Pandemic within Other Pandemics. When a Multiple Infection of a Host Occurs: SARS-CoV-2, HIV and Mycobacterium tuberculosis
Source: Viruses. 2021 May 17;13(5):931. doi: 10.3390/v13050931 (PMC8156167; doi:10.3390/v13050931)
Supplement: Supplementary file 1 [file viruses-13-00931-s001.zip › Supplementary files/Supplementary file S4_Case_series.xlsx]

## Sheet: Hoja1
PMID	AUTORES	TÍTULO	AÑO PUBLICACIÓN	REVISTA	Original research/Case report/review	Publication country	Study country	Region	Cases number	Gender	Average age	Education	Symptoms (Y/N)	Recovery/death	HIV infection date	AIDS-defining condition	HIV previous treatment	HIV treatment post 3i	TB date	TB previous treatment	TB treatment post 3i	COVID-19 confirmation date	COVID-19 diagnosis	COVID-19 treatment	Respiratory therapy (Y/N)	Differences in clinical management (Y/N)	Haematological abnormalities	Biochemical abnormalities (Yes/No)	Biochemical assessment	Adynamia	Asthenia	Cough	Exertional dyspnea	Fever	Headache	Pneumonia	Weight loss	Time Length of SARS-CoV-19 Negativization	Comments
32815513	Rivas N, Espinoza M, Loban A, Luque O, Jurado J, Henry-Hurtado N, GoodridgeA.	Case Report: COVID-19 Recovery from Triple Infection with Mycobacterium tuberculosis, HIV, and SARS-CoV-2	2020	Am J Trop Med Hyg.	Case report	United States	Panama	Central America	1	Male	29	Unknown	Yes	Recovery	March, 2020	No	Naïve	Tenofovir, lamivudine, and dolutegravir	March, 2020	Naïve	Isoniazid, rifampin, ethambutol, and pyrazinamide	March, 2020	RT-PCR	Hydroxychloroquine; low molecular weight heparin; intravenous levofloxacin; and oral azithromycin	Yes	No	Neutrophilia, marked lymphopenia	Yes	Mild anemia, elevation of C-reactive protein, ferritin, D-dimer and procalcitonin	Yes	Yes	Not stated	Moderate	No	Unknown	No	Yes	14 days	Patient suffered nosocomial pneumonia
32815513	Rivas N, Espinoza M, Loban A, Luque O, Jurado J, Henry-Hurtado N, GoodridgeA.	Case Report: COVID-19 Recovery from Triple Infection with Mycobacterium tuberculosis, HIV, and SARS-CoV-2	2020	Am J Trop Med Hyg.	Case report	United States	Panama	Central America	1	Male	53	Unknown	Yes	Recovery	April, 2020	No	Naïve	Tenofovir, lamivudine, and dolutegravir	Previous (unknown)	Rifampicin and isoniazid	Isoniazid, rifampin, ethambutol, and pyrazinamide	April, 2020	RT-PCR	Broad-spectrum antibiotics: ceftriaxone and azithromycin; hydroxychloroquine; enoxaparin	Yes	No	Not stated	Yes	Normal kidney and liver function; mild anemia.	Yes	Yes	Not stated	Moderate	Yes	Unknown	Yes	No	14 days
32815515	Gadelha Farias LAB, Gomes Moreira AL, Austregésilo Corrêa E, Landim de Oliveira Lima CA, Lopes IMP, de Holanda PEL, Nunes FR, Pires Neto RDJ.	Case Report: Coronavirus Disease and Pulmonary Tuberculosis in Patients with Human Immunodeficiency Virus: Report of Two Cases	2020	Am J Trop Med Hyg.	Case report	United States	Brazil	South America	1	Male	39	Unknown	Yes	Recovery	Previous (unknown)	Yes	Yes, but no adherence	Unknown	Previous (unknown)	Yes, but not indicated	Isoniazid, rifampin, ethambutol, and pyrazinamide	April, 2020	Not stated	Hydroxychloroquine; oral azithromycin; and ceftriaxone	No (just oxygen during first 3 days)	No	Low haemoglobin and haematocrit levels, lymphopenia, and normal platelet and white cell count ranges	Yes	Elevation of C-reactive protein; normal hepatic and renal functions; normal range for D-dimer, troponin, aspartate transaminase (AST), alanine transminase (ALT), and ferritin levels .	Not stated	Not stated	Yes	Mild	Yes	Unknown	Not stated	Yes	Not stated	Also tested positive for the surface antigen of the hepatitis B virus. Previous use of marijuana and crack
32815515	Gadelha Farias LAB, Gomes Moreira AL, Austregésilo Corrêa E, Landim de Oliveira Lima CA, Lopes IMP, de Holanda PEL, Nunes FR, Pires Neto RDJ.	Case Report: Coronavirus Disease and Pulmonary Tuberculosis in Patients with Human Immunodeficiency Virus: Report of Two Cases	2020	Am J Trop Med Hyg.	Case report	United States	Brazil	South America	1	Male	43	Unknown	No	Recovery	Previous (unknown)	Yes	Yes, but no adherence	Unknown	May, 2020	Naïve	Isoniazid, rifampin, ethambutol, and pyrazinamide	May, 2020	Not stated	Hydroxychloroquine; oral azithromycin; and ceftriaxone	Not stated	No	Low haemoglobin and haematocrit levels, lymphopenia, and normal platelet and white cell count ranges	Yes	Lactate dehydrogenase and C-reactive protein levels above reference limits; normal range of troponin, AST, ALT, and ferritin levels.	Not stated	Not stated	No	No	No	Unknown	No	Yes	Not stated	Illicit drug abuse.
33282065	Bouaré F, Laghmari M, Etouche FN, Arjdal B, Saidi I, Hajhouji F, Ghannane H, Amro L, Tassi N, Benali SA.	Unusual association of COVID-19, pulmonary tuberculosis and human immunodeficiency virus, having progressed favorably under treatment with chloroquine and rifampin	2020	Pan Afr Med J.	Case report	Kenya/Cameroon	Morocco	Northern African	1	Female	32	Unknown	Yes	Recovery	Undated in 2020	No	Naïve	Not stated	Undated in 2020	Naïve	Isoniazid, rifampin, pyrazinamide, ethambutol	Undated in 2020	RT-PCR	Chloroquine; and azithromycin	No	No	Thrombocytopenia and leucopenia	Not stated	Anemia, hyper-ferritinemia	Yes	Not stated	Yes	Yes	Yes	Yes	Not stated	Yes	9 days/10 days (two negative PCR controls)
